# Supplementary material for: Global, regional, and national burden of premenstrual syndrome from 1990 to 2021 and projections to 2050: an analysis based on the 2021 Global Burden of Disease study
Source: Front Psychiatry. 2025 Dec 1;16:1644774. doi: 10.3389/fpsyt.2025.1644774 (PMC12703365; doi:10.3389/fpsyt.2025.1644774)
Supplement: Supplementary file 1 [file Table1.xlsx]

## Sheet: result
Supplementary Table S1：Countries and territories burden trends of PMS
Location	Age-standardized prevalence rate					Age-standardized years lived with disability rate
	1990 per 100000(95%UI)	2021 per 100000(95%UI)	AAPC(95%CI)	P-value		1990YLDs per 100000(95%UI)	2021 per 100000(95%UI)	AAPC(95%CI)	P-value
Albania	24448.24 (19985.59, 28753.15)	24818.68 (20440.85, 29357.94)	0.05 (0.05 to 0.05)	＜0.01		205.69 (123.29, 314.21)	208.71 (127.90, 319.82)	0.04 (0.04 to 0.05)	＜0.01
Algeria	21711.58 (17650.06, 25826.80)	21878.16 (17590.83, 26307.33)	0.02 (0.02 to 0.03)	＜0.01		180.67 (110.79, 275.78)	181.69 (108.89, 274.79)	0.02 (0.02 to 0.03)	＜0.01
American Samoa	21917.24 (17643.86, 26364.13)	22550.32 (18062.43, 27144.60)	0.11 (0.10 to 0.11)	＜0.01		184.27 (112.35, 283.67)	188.78 (114.10, 290.11)	0.09 (0.09 to 0.10)	＜0.01
Andorra	23853.79 (19270.85, 28626.38)	23166.33 (18651.10, 28035.31)	-0.09 (-0.09 to -0.09)	＜0.01		199.43 (121.13, 301.59)	193.36 (117.49, 296.15)	-0.10 (-0.10 to -0.09)	＜0.01
Antigua and Barbuda	25014.04 (20607.65, 29546.71)	25039.33 (20704.90, 29748.64)	0.01 (0.00 to 0.01)	＜0.01		209.47 (125.58, 320.36)	209.30 (126.86, 321.84)	0.00 (-0.00 to 0.01)	0.729854
Argentina	23523.53 (19218.42, 28114.79)	23158.21 (18876.54, 27502.05)	-0.05 (-0.05 to -0.05)	＜0.01		196.76 (118.31, 300.73)	193.40 (117.26, 299.48)	-0.05 (-0.06 to -0.04)	＜0.01
Armenia	24567.33 (20204.26, 29084.58)	24625.86 (20054.74, 29228.48)	0.01 (0.00 to 0.02)	＜0.01		206.91 (125.08, 316.20)	207.33 (123.69, 318.49)	0.01 (0.00 to 0.02)	0.038392
Australia	23505.09 (18915.86, 28197.22)	22773.89 (18381.89, 27282.14)	-0.09 (-0.10 to -0.08)	＜0.01		195.45 (119.64, 299.61)	189.52 (115.46, 285.58)	-0.09 (-0.09 to -0.08)	＜0.01
Austria	23867.87 (19206.56, 28587.38)	23136.27 (18834.81, 27790.80)	-0.10 (-0.10 to -0.09)	＜0.01		199.53 (121.10, 303.39)	193.15 (116.37, 294.35)	-0.10 (-0.11 to -0.10)	＜0.01
Azerbaijan	24422.06 (20120.12, 28779.54)	24630.46 (20283.04, 29245.33)	0.03 (0.03 to 0.03)	＜0.01		205.70 (124.68, 315.02)	207.05 (125.08, 312.50)	0.02 (0.01 to 0.03)	＜0.01
Bahamas	24586.77 (20150.90, 29159.91)	24862.52 (20355.85, 29625.34)	0.04 (0.04 to 0.04)	＜0.01		205.98 (124.32, 316.32)	207.64 (125.02, 317.26)	0.03 (0.03 to 0.04)	＜0.01
Bahrain	21825.51 (17561.63, 26452.50)	22351.71 (17895.24, 27329.85)	0.08 (0.08 to 0.08)	＜0.01		181.01 (108.34, 274.31)	185.16 (110.26, 277.97)	0.07 (0.07 to 0.08)	＜0.01
Barbados	24787.59 (20155.45, 29392.97)	24859.51 (20458.47, 29447.26)	0.01 (0.01 to 0.02)	＜0.01		207.73 (125.98, 317.24)	207.94 (125.66, 316.19)	0.00 (-0.00 to 0.01)	0.235153
Belarus	25155.34 (20655.08, 29851.23)	24849.10 (20197.18, 29468.83)	-0.04 (-0.04 to -0.04)	＜0.01		211.48 (126.65, 325.93)	208.44 (126.09, 323.78)	-0.05 (-0.05 to -0.04)	＜0.01
Belgium	23684.43 (19242.09, 28484.24)	23028.99 (18592.38, 27480.14)	-0.08 (-0.08 to -0.07)	＜0.01		198.01 (121.71, 302.46)	192.12 (115.83, 292.97)	-0.09 (-0.10 to -0.08)	＜0.01
Belize	23437.58 (19327.41, 27637.45)	24477.86 (20074.30, 28878.52)	0.14 (0.14 to 0.15)	＜0.01		196.33 (118.19, 306.19)	204.50 (126.77, 313.27)	0.13 (0.13 to 0.14)	＜0.01
Bermuda	24465.49 (19997.18, 29162.57)	24636.51 (20032.65, 29359.36)	0.03 (0.03 to 0.04)	＜0.01		205.70 (123.47, 315.43)	206.76 (125.56, 314.55)	0.03 (0.03 to 0.04)	＜0.01
Bolivia (Plurinational State of)	23147.96 (19024.79, 27366.61)	24348.83 (20056.88, 28762.08)	0.16 (0.16 to 0.17)	＜0.01		193.24 (116.70, 291.73)	203.33 (122.43, 313.19)	0.16 (0.16 to 0.17)	＜0.01
Bosnia and Herzegovina	25524.19 (21051.34, 29858.69)	25006.11 (20523.14, 29784.43)	-0.06 (-0.07 to -0.06)	＜0.01		214.79 (130.70, 332.75)	210.36 (127.87, 323.92)	-0.07 (-0.07 to -0.06)	＜0.01
Brazil	26095.03 (21856.06, 30267.23)	25940.89 (21493.94, 30279.87)	-0.02 (-0.02 to -0.01)	＜0.01		216.49 (133.29, 332.57)	214.95 (131.23, 328.84)	-0.02 (-0.03 to -0.02)	＜0.01
Brunei Darussalam	21385.07 (17136.67, 25798.38)	21113.32 (17078.32, 25562.34)	-0.04 (-0.04 to -0.04)	＜0.01		180.60 (107.57, 278.15)	178.15 (107.65, 272.75)	-0.04 (-0.05 to -0.03)	＜0.01
Bulgaria	24834.84 (20443.82, 29669.25)	24609.28 (20071.18, 29167.33)	-0.03 (-0.03 to -0.03)	＜0.01		209.05 (125.84, 320.91)	206.52 (123.74, 324.76)	-0.04 (-0.04 to -0.03)	＜0.01
Burkina Faso	20419.74 (16701.44, 24246.68)	19891.71 (16272.05, 23915.68)	-0.08 (-0.09 to -0.08)	＜0.01		169.07 (102.83, 257.20)	165.79 (99.19, 254.56)	-0.06 (-0.07 to -0.06)	＜0.01
Cambodia	24309.92 (20282.42, 28235.31)	25010.89 (20499.24, 29449.27)	0.09 (0.09 to 0.10)	＜0.01		202.60 (123.14, 309.85)	210.27 (126.01, 328.12)	0.12 (0.12 to 0.13)	＜0.01
Canada	23530.59 (19264.66, 28034.45)	23157.91 (18658.14, 27594.29)	-0.05 (-0.06 to -0.04)	＜0.01		196.88 (117.64, 298.06)	193.67 (118.68, 295.70)	-0.05 (-0.06 to -0.04)	＜0.01
Central African Republic	21842.85 (17960.07, 25885.65)	22896.80 (18849.73, 26944.72)	0.15 (0.15 to 0.15)	＜0.01		179.35 (110.18, 271.75)	189.23 (115.70, 284.60)	0.17 (0.16 to 0.17)	＜0.01
Chile	23586.48 (19149.68, 28216.48)	22995.36 (18435.01, 27795.72)	-0.08 (-0.08 to -0.07)	＜0.01		196.75 (120.69, 300.18)	191.42 (115.55, 295.64)	-0.09 (-0.10 to -0.09)	＜0.01
China	24036.85 (19653.26, 28592.44)	23522.89 (19074.28, 28049.18)	-0.06 (-0.08 to -0.05)	＜0.01		203.22 (123.83, 311.44)	199.84 (121.97, 308.47)	-0.05 (-0.06 to -0.04)	＜0.01
Colombia	24614.19 (20293.49, 29069.24)	24839.89 (20448.06, 29308.00)	0.03 (0.03 to 0.04)	＜0.01		206.79 (126.60, 320.24)	208.63 (126.02, 319.59)	0.03 (0.02 to 0.04)	＜0.01
Cook Islands	22683.90 (18137.00, 27314.12)	22897.20 (18367.21, 27823.90)	0.04 (0.03 to 0.05)	＜0.01		190.79 (116.59, 292.84)	192.62 (115.61, 294.02)	0.04 (0.02 to 0.04)	＜0.01
Costa Rica	24217.40 (19910.37, 28780.93)	24727.83 (20062.26, 29512.14)	0.07 (0.07 to 0.07)	＜0.01		203.03 (123.42, 310.90)	207.00 (126.11, 315.35)	0.07 (0.06 to 0.07)	＜0.01
Croatia	25158.35 (20625.43, 29892.95)	24765.49 (20095.81, 29316.76)	-0.05 (-0.05 to -0.05)	＜0.01		211.81 (127.67, 329.06)	208.73 (127.53, 324.07)	-0.04 (-0.05 to -0.04)	＜0.01
Cuba	25206.69 (20558.75, 29846.73)	24840.20 (20202.46, 29790.74)	-0.05 (-0.05 to -0.04)	＜0.01		210.54 (130.68, 323.69)	207.91 (126.84, 322.95)	-0.03 (-0.04 to -0.03)	＜0.01
Cyprus	23560.74 (19300.27, 28119.59)	23188.00 (18638.66, 28176.47)	-0.05 (-0.05 to -0.04)	＜0.01		197.24 (118.85, 297.99)	193.88 (116.62, 296.63)	-0.05 (-0.06 to -0.04)	＜0.01
Czechia	24897.47 (20413.90, 29459.51)	24607.58 (20223.15, 29319.06)	-0.04 (-0.04 to -0.03)	＜0.01		209.52 (125.64, 321.82)	206.79 (125.73, 316.37)	-0.04 (-0.05 to -0.03)	＜0.01
Democratic People's Republic of Korea	21938.94 (17820.89, 26102.50)	23004.87 (18473.30, 27394.41)	0.16 (0.15 to 0.16)	＜0.01		185.49 (111.16, 283.22)	194.97 (118.68, 301.06)	0.17 (0.16 to 0.17)	＜0.01
Democratic Republic of Sao Tome and Principe	20929.58 (17003.10, 25024.20)	21604.53 (17468.90, 25927.23)	0.10 (0.08 to 0.10)	＜0.01		174.78 (105.01, 266.99)	180.59 (109.31, 270.88)	0.10 (0.09 to 0.11)	＜0.01
Democratic Republic of the Congo	21936.11 (18003.80, 25759.06)	22647.84 (18524.27, 26760.32)	0.10 (0.09 to 0.10)	＜0.01		179.26 (110.07, 272.95)	187.36 (114.07, 283.14)	0.14 (0.13 to 0.14)	＜0.01
Denmark	23719.02 (19153.58, 28377.25)	22921.71 (18506.80, 27655.50)	-0.10 (-0.10 to -0.09)	＜0.01		198.15 (121.20, 301.60)	191.34 (116.06, 290.92)	-0.10 (-0.11 to -0.10)	＜0.01
Dominica	24006.73 (19824.23, 28350.98)	24823.73 (20363.51, 29420.83)	0.11 (0.10 to 0.12)	＜0.01		200.48 (121.77, 308.57)	207.07 (127.82, 315.94)	0.11 (0.10 to 0.12)	＜0.01
Dominican Republic	24320.57 (20070.06, 28622.95)	24264.53 (19792.42, 29009.36)	-0.00 (-0.01 to 0.01)	0.89982		203.17 (123.82, 315.15)	202.77 (121.53, 305.63)	-0.00 (-0.01 to 0.00)	0.221556
Ecuador	23785.66 (19508.79, 28189.06)	24362.07 (19808.38, 28829.21)	0.08 (0.07 to 0.08)	＜0.01		199.75 (120.99, 304.62)	204.29 (124.77, 314.71)	0.07 (0.07 to 0.08)	＜0.01
Egypt	21235.70 (17080.74, 25613.55)	21834.25 (17427.83, 26402.05)	0.09 (0.09 to 0.09)	＜0.01		176.23 (105.87, 265.96)	181.42 (109.76, 276.01)	0.10 (0.09 to 0.11)	＜0.01
El Salvador	24214.13 (19897.99, 28460.67)	24758.57 (20235.23, 29111.28)	0.07 (0.07 to 0.08)	＜0.01		202.65 (123.73, 306.24)	207.38 (125.09, 320.17)	0.08 (0.07 to 0.09)	＜0.01
Estonia	24886.50 (20236.09, 29488.44)	24527.34 (19844.22, 29084.73)	-0.05 (-0.05 to -0.04)	＜0.01		208.84 (125.52, 318.56)	205.94 (124.81, 317.70)	-0.05 (-0.05 to -0.04)	＜0.01
Federal Democratic Republic of Ethiopia	23846.73 (20025.91, 27642.57)	24917.43 (20818.23, 29019.97)	0.14 (0.14 to 0.14)	＜0.01		198.16 (120.44, 300.22)	208.09 (128.20, 319.93)	0.16 (0.15 to 0.16)	＜0.01
Federal Democratic Republic of Nepal	24914.00 (20722.99, 29088.51)	25765.79 (21200.80, 30253.24)	0.11 (0.10 to 0.11)	＜0.01		206.13 (128.03, 311.00)	214.33 (130.51, 325.10)	0.13 (0.12 to 0.13)	＜0.01
Federal Republic of Nigeria	21715.69 (17925.56, 25562.15)	21962.42 (17989.47, 26106.96)	0.02 (0.01 to 0.03)	＜0.01		179.16 (110.00, 273.00)	182.33 (112.09, 278.65)	0.04 (0.04 to 0.05)	＜0.01
Federal Republic of Somalia	21855.45 (18161.93, 25749.04)	22532.05 (18507.58, 26498.27)	0.10 (0.09 to 0.10)	＜0.01		180.56 (109.46, 270.46)	186.99 (114.25, 284.62)	0.11 (0.10 to 0.12)	＜0.01
Fiji	23251.48 (18759.31, 27794.62)	22679.06 (18294.73, 27167.25)	-0.07 (-0.08 to -0.06)	＜0.01		195.45 (118.18, 297.99)	190.08 (116.40, 293.94)	-0.08 (-0.09 to -0.07)	＜0.01
Finland	23623.33 (18967.58, 28319.75)	23121.47 (18577.71, 27659.22)	-0.06 (-0.07 to -0.06)	＜0.01		197.47 (120.63, 301.00)	193.16 (117.88, 296.81)	-0.07 (-0.08 to -0.06)	＜0.01
France	23852.36 (19433.06, 28618.41)	22991.05 (18662.70, 27544.29)	-0.12 (-0.12 to -0.11)	＜0.01		199.20 (120.43, 304.48)	191.65 (115.37, 292.52)	-0.12 (-0.13 to -0.12)	＜0.01
Gabonese Republic	22265.41 (18245.26, 26469.46)	22832.03 (18499.29, 27429.46)	0.08 (0.08 to 0.08)	＜0.01		183.53 (111.26, 283.49)	188.29 (115.08, 288.45)	0.08 (0.08 to 0.09)	＜0.01
Georgia	24652.14 (20068.31, 29347.33)	24253.91 (19851.07, 28916.45)	-0.05 (-0.06 to -0.04)	＜0.01		208.22 (124.85, 320.88)	204.09 (122.49, 310.43)	-0.06 (-0.07 to -0.05)	＜0.01
Germany	23931.71 (19473.27, 28513.68)	23054.70 (18523.15, 27569.53)	-0.12 (-0.12 to -0.11)	＜0.01		199.78 (118.85, 302.34)	192.05 (116.41, 294.24)	-0.12 (-0.13 to -0.12)	＜0.01
Greece	23945.91 (19371.51, 28619.93)	23181.62 (18680.94, 28034.26)	-0.10 (-0.10 to -0.09)	＜0.01		200.24 (121.84, 302.12)	192.85 (117.70, 291.11)	-0.12 (-0.13 to -0.11)	＜0.01
Greenland	22873.09 (18621.02, 27293.64)	22612.71 (18559.22, 27237.95)	-0.03 (-0.04 to -0.03)	＜0.01		189.28 (115.48, 287.26)	187.41 (112.94, 288.11)	-0.03 (-0.03 to -0.03)	＜0.01
Grenada	24573.09 (20236.28, 29061.98)	24965.43 (20460.57, 29596.43)	0.06 (0.05 to 0.07)	＜0.01		205.29 (124.80, 315.93)	208.52 (126.68, 317.03)	0.06 (0.05 to 0.07)	＜0.01
Guam	22320.42 (18049.22, 27153.60)	22210.39 (17846.94, 26635.05)	-0.01 (-0.01 to -0.00)	0.014397		188.58 (114.01, 286.71)	187.03 (114.37, 282.27)	-0.02 (-0.03 to -0.01)	＜0.01
Guatemala	22879.52 (19001.54, 26849.89)	24553.05 (20164.06, 28953.49)	0.23 (0.22 to 0.23)	＜0.01		189.72 (115.55, 289.15)	203.95 (124.52, 312.43)	0.24 (0.23 to 0.24)	＜0.01
Guyana	24280.95 (20050.13, 28778.01)	24596.88 (20165.48, 29124.64)	0.05 (0.04 to 0.06)	＜0.01		201.53 (123.94, 309.52)	203.45 (124.33, 313.39)	0.05 (0.05 to 0.06)	＜0.01
Haiti	23566.00 (19641.36, 27431.26)	24686.74 (20371.43, 28807.36)	0.15 (0.15 to 0.16)	＜0.01		194.20 (119.12, 296.04)	203.80 (125.02, 314.44)	0.16 (0.15 to 0.16)	＜0.01
Honduras	23374.04 (19415.41, 27272.12)	24759.77 (20554.12, 29323.86)	0.18 (0.18 to 0.19)	＜0.01		195.46 (118.48, 301.04)	206.85 (125.04, 318.46)	0.19 (0.18 to 0.19)	＜0.01
Hungary	24670.79 (20129.97, 29443.46)	24685.35 (20265.24, 29267.56)	0.00 (-0.00 to 0.01)	0.25115		207.09 (125.93, 317.98)	207.97 (125.53, 322.31)	0.01 (0.01 to 0.02)	＜0.01
Iceland	23119.74 (18654.10, 27602.20)	22668.30 (18379.56, 27002.49)	-0.06 (-0.06 to -0.06)	＜0.01		193.63 (117.48, 296.72)	189.63 (112.83, 289.71)	-0.06 (-0.07 to -0.06)	＜0.01
Indonesia	26990.29 (22770.46, 31200.47)	26412.24 (22021.91, 30865.73)	-0.07 (-0.07 to -0.06)	＜0.01		227.59 (138.05, 348.94)	223.04 (136.15, 340.75)	-0.06 (-0.07 to -0.06)	＜0.01
Iran (Islamic Republic of)	23640.31 (19446.08, 27935.46)	24301.51 (19924.15, 28873.89)	0.09 (0.08 to 0.09)	＜0.01		195.91 (119.13, 297.85)	201.19 (122.60, 305.18)	0.08 (0.07 to 0.09)	＜0.01
Iraq	20466.66 (16753.12, 24525.91)	22043.41 (17880.47, 26388.44)	0.24 (0.24 to 0.24)	＜0.01		169.33 (103.08, 256.28)	181.98 (111.03, 277.46)	0.24 (0.23 to 0.24)	＜0.01
Ireland	23378.37 (19140.94, 27897.93)	22875.29 (18613.63, 27614.13)	-0.07 (-0.07 to -0.07)	＜0.01		195.34 (118.34, 296.14)	190.68 (114.60, 290.83)	-0.08 (-0.08 to -0.08)	＜0.01
Islamic Republic of Afghanistan	21057.51 (17523.19, 24802.67)	21301.16 (17499.91, 25281.11)	0.04 (0.03 to 0.04)	＜0.01		173.27 (103.61, 265.75)	174.56 (106.96, 269.01)	0.03 (0.02 to 0.03)	＜0.01
Islamic Republic of Mauritania	20509.28 (16682.96, 24610.98)	20765.89 (16870.47, 25088.55)	0.04 (0.03 to 0.05)	＜0.01		170.66 (104.02, 260.29)	173.52 (106.44, 266.50)	0.05 (0.04 to 0.06)	＜0.01
Islamic Republic of Pakistan	26177.16 (22389.85, 29733.39)	28013.65 (23707.55, 31963.41)	0.22 (0.21 to 0.22)	＜0.01		217.29 (132.39, 331.58)	232.89 (141.64, 355.82)	0.22 (0.21 to 0.23)	＜0.01
Israel	23146.26 (18777.64, 27587.22)	22253.85 (17877.23, 26866.97)	-0.12 (-0.12 to -0.11)	＜0.01		194.19 (116.13, 298.95)	186.53 (112.58, 285.40)	-0.12 (-0.14 to -0.11)	＜0.01
Italy	25424.29 (20817.90, 29970.46)	24792.75 (20266.90, 29421.75)	-0.08 (-0.08 to -0.08)	＜0.01		212.29 (129.10, 323.60)	207.30 (125.64, 317.38)	-0.08 (-0.08 to -0.07)	＜0.01
Jamaica	24710.33 (20452.78, 29076.01)	25160.46 (20599.17, 29733.52)	0.06 (0.06 to 0.06)	＜0.01		206.98 (123.24, 315.13)	210.34 (126.97, 323.64)	0.05 (0.05 to 0.06)	＜0.01
Japan	24166.20 (19685.08, 28885.74)	24009.56 (19604.11, 28720.06)	-0.03 (-0.04 to -0.02)	＜0.01		203.97 (123.75, 309.91)	202.75 (123.32, 308.32)	-0.03 (-0.03 to -0.02)	＜0.01
Jordan	21133.90 (17430.84, 25215.08)	22170.77 (17951.43, 26868.93)	0.16 (0.15 to 0.16)	＜0.01		175.46 (105.73, 267.13)	183.59 (111.79, 281.12)	0.15 (0.14 to 0.15)	＜0.01
Kazakhstan	24336.32 (19897.70, 28779.02)	23931.45 (19516.77, 28324.95)	-0.05 (-0.06 to -0.04)	＜0.01		204.30 (123.28, 307.39)	201.12 (121.65, 306.87)	-0.04 (-0.05 to -0.04)	＜0.01
Kingdom of Bhutan	24878.41 (20728.95, 29077.78)	25366.62 (20544.34, 30125.91)	0.06 (0.05 to 0.06)	＜0.01		207.14 (125.75, 314.43)	212.26 (129.16, 323.24)	0.08 (0.07 to 0.08)	＜0.01
Kingdom of Eswatini	21955.08 (18023.36, 26309.65)	22806.22 (18380.33, 27427.27)	0.12 (0.11 to 0.12)	＜0.01		183.59 (111.78, 279.75)	187.20 (116.04, 285.18)	0.06 (0.05 to 0.06)	＜0.01
Kingdom of Lesotho	22864.39 (18569.29, 27010.78)	23339.33 (18908.36, 27914.51)	0.06 (0.06 to 0.07)	＜0.01		190.05 (114.94, 292.39)	190.85 (118.23, 290.21)	0.01 (0.00 to 0.02)	0.045591
Kingdom of Saudi Arabia	20487.35 (16727.84, 24543.73)	22357.65 (17957.89, 26897.14)	0.29 (0.28 to 0.29)	＜0.01		170.04 (104.22, 258.44)	185.70 (110.71, 280.25)	0.29 (0.28 to 0.30)	＜0.01
Kiribati	22557.94 (18342.66, 26671.00)	22916.89 (18658.11, 27233.09)	0.05 (0.05 to 0.06)	＜0.01		188.16 (113.15, 288.59)	191.79 (115.96, 299.67)	0.07 (0.06 to 0.07)	＜0.01
Kuwait	22161.00 (17815.85, 26844.96)	22466.05 (18072.13, 27431.54)	0.04 (0.04 to 0.05)	＜0.01		184.71 (110.20, 279.53)	186.74 (111.56, 281.82)	0.03 (0.03 to 0.04)	＜0.01
Kyrgyzstan	23829.73 (19732.61, 28347.50)	24326.65 (19987.98, 28731.03)	0.07 (0.06 to 0.07)	＜0.01		200.07 (122.12, 307.47)	204.80 (122.61, 311.32)	0.08 (0.07 to 0.08)	＜0.01
Lao People's Democratic Republic	24049.46 (19825.79, 28101.64)	24758.39 (20325.81, 29278.23)	0.10 (0.09 to 0.10)	＜0.01		201.68 (122.24, 307.99)	208.73 (126.36, 315.72)	0.11 (0.10 to 0.11)	＜0.01
Latvia	24918.26 (20284.09, 29473.90)	24695.78 (20058.04, 29193.08)	-0.03 (-0.03 to -0.03)	＜0.01		209.35 (126.14, 319.60)	207.51 (126.72, 316.65)	-0.02 (-0.03 to -0.02)	＜0.01
Lebanon	21975.26 (17877.11, 26700.14)	22518.33 (18171.15, 27288.26)	0.09 (0.08 to 0.10)	＜0.01		182.00 (111.72, 275.35)	185.74 (113.51, 282.65)	0.08 (0.07 to 0.09)	＜0.01
Libya	20990.04 (16926.10, 25234.95)	22731.51 (18290.27, 27690.50)	0.26 (0.25 to 0.26)	＜0.01		174.53 (104.27, 266.58)	188.02 (115.35, 282.23)	0.24 (0.24 to 0.25)	＜0.01
Lithuania	25064.85 (20661.26, 29866.51)	24854.21 (20124.61, 29514.46)	-0.03 (-0.03 to -0.02)	＜0.01		210.15 (126.93, 318.85)	208.12 (125.03, 320.88)	-0.03 (-0.04 to -0.02)	＜0.01
Luxembourg	23598.51 (18861.07, 28133.38)	22969.38 (18531.63, 27997.94)	-0.08 (-0.09 to -0.07)	＜0.01		197.34 (119.79, 302.46)	191.90 (116.93, 292.34)	-0.08 (-0.09 to -0.07)	＜0.01
Malaysia	24262.75 (19859.39, 28676.40)	24112.57 (19363.34, 28831.38)	-0.02 (-0.02 to -0.01)	＜0.01		204.24 (122.77, 312.43)	203.01 (123.34, 315.15)	-0.01 (-0.03 to -0.01)	＜0.01
Maldives	23478.18 (19408.45, 27382.37)	24464.90 (19647.82, 29053.99)	0.13 (0.13 to 0.14)	＜0.01		195.61 (117.24, 297.98)	205.29 (123.29, 313.30)	0.15 (0.15 to 0.16)	＜0.01
Malta	23425.89 (18992.97, 28088.86)	22909.33 (18455.93, 27815.44)	-0.07 (-0.07 to -0.06)	＜0.01		196.34 (119.77, 297.87)	191.34 (114.63, 286.17)	-0.08 (-0.08 to -0.07)	＜0.01
Marshall Islands	22849.42 (18609.18, 27279.17)	23178.44 (18953.17, 27567.30)	0.05 (0.04 to 0.05)	＜0.01		191.53 (114.92, 293.01)	193.62 (117.26, 295.42)	0.04 (0.03 to 0.04)	＜0.01
Mexico	25181.02 (21077.55, 29289.66)	25871.15 (21530.24, 30301.75)	0.09 (0.09 to 0.10)	＜0.01		210.79 (128.41, 322.83)	216.11 (132.02, 332.46)	0.08 (0.08 to 0.08)	＜0.01
Micronesia (Federated States of)	22390.91 (18303.92, 26766.12)	23105.45 (18780.61, 27750.99)	0.10 (0.10 to 0.11)	＜0.01		187.73 (113.67, 286.66)	193.90 (118.03, 298.06)	0.11 (0.10 to 0.11)	＜0.01
Mongolia	23589.39 (19222.62, 27695.58)	23785.23 (19555.36, 28391.00)	0.03 (0.02 to 0.04)	＜0.01		197.60 (120.05, 302.02)	199.62 (120.53, 306.70)	0.04 (0.03 to 0.04)	＜0.01
Montenegro	24758.38 (20450.52, 29467.52)	24530.16 (20216.02, 29179.60)	-0.03 (-0.04 to -0.03)	＜0.01		208.93 (126.53, 318.64)	206.15 (125.92, 318.68)	-0.04 (-0.05 to -0.04)	＜0.01
Morocco	21751.21 (17463.31, 25780.42)	22445.13 (18095.74, 27201.36)	0.11 (0.10 to 0.11)	＜0.01		180.29 (109.46, 273.51)	185.28 (113.54, 281.15)	0.09 (0.08 to 0.10)	＜0.01
Myanmar	25562.18 (21091.65, 29622.49)	25037.98 (20539.20, 29438.49)	-0.07 (-0.07 to -0.06)	＜0.01		214.37 (130.93, 327.60)	210.81 (126.85, 324.74)	-0.06 (-0.06 to -0.05)	＜0.01
Netherlands	23910.07 (19435.65, 28590.60)	23131.00 (18581.12, 27495.80)	-0.10 (-0.11 to -0.09)	＜0.01		200.61 (122.11, 303.25)	193.49 (117.51, 292.61)	-0.11 (-0.12 to -0.11)	＜0.01
New Zealand	24847.25 (20468.25, 29416.77)	24276.05 (19672.44, 28727.66)	-0.07 (-0.08 to -0.06)	＜0.01		205.79 (125.40, 313.46)	201.62 (123.60, 306.88)	-0.05 (-0.06 to -0.05)	＜0.01
Nicaragua	23764.96 (19582.43, 28043.19)	24663.49 (20151.20, 29128.09)	0.12 (0.12 to 0.12)	＜0.01		198.82 (121.29, 304.19)	206.29 (125.29, 314.80)	0.12 (0.11 to 0.12)	＜0.01
North Macedonia	24908.96 (20224.60, 29354.79)	24970.77 (20443.84, 29617.93)	0.01 (0.01 to 0.01)	＜0.01		209.61 (125.83, 318.25)	209.76 (125.75, 322.62)	0.00 (-0.00 to 0.01)	0.613877
Northern Mariana Islands	22919.78 (18521.33, 27418.22)	22859.22 (18537.57, 27442.54)	0.00 (-0.00 to 0.01)	0.30194		193.43 (115.40, 299.90)	192.31 (116.77, 295.05)	0.00 (-0.01 to 0.01)	0.95061
Norway	25199.89 (20665.12, 29716.72)	24624.39 (20058.19, 29236.13)	-0.06 (-0.07 to -0.06)	＜0.01		210.82 (127.49, 322.01)	205.96 (125.44, 315.30)	-0.06 (-0.07 to -0.06)	＜0.01
Palestine	20403.72 (16516.84, 24198.60)	22123.52 (18058.47, 26745.44)	0.26 (0.26 to 0.26)	＜0.01		169.30 (102.20, 258.75)	183.06 (111.63, 277.39)	0.25 (0.25 to 0.26)	＜0.01
Panama	25012.59 (20645.89, 29373.71)	24546.63 (19973.63, 29043.09)	-0.06 (-0.06 to -0.06)	＜0.01		210.02 (128.42, 320.08)	205.42 (123.50, 310.27)	-0.07 (-0.08 to -0.06)	＜0.01
Papua New Guinea	22704.60 (18525.77, 26783.79)	22876.17 (18697.42, 27405.97)	0.03 (0.03 to 0.04)	＜0.01		189.14 (112.80, 288.98)	191.55 (116.47, 293.46)	0.04 (0.04 to 0.05)	＜0.01
Paraguay	23543.73 (19395.93, 27838.32)	24192.68 (19871.24, 28684.90)	0.09 (0.09 to 0.09)	＜0.01		196.18 (119.50, 300.27)	201.27 (122.91, 306.67)	0.08 (0.08 to 0.09)	＜0.01
People's Republic of Bangladesh	25913.71 (21675.03, 29890.13)	26334.26 (21560.28, 30875.62)	0.05 (0.05 to 0.05)	＜0.01		215.13 (130.19, 325.60)	219.17 (131.98, 334.49)	0.06 (0.05 to 0.06)	＜0.01
Peru	23801.98 (19582.95, 28042.23)	24374.07 (19880.42, 29013.75)	0.08 (0.07 to 0.08)	＜0.01		198.91 (119.02, 307.27)	204.17 (123.74, 310.47)	0.08 (0.08 to 0.09)	＜0.01
Philippines	25993.60 (21877.90, 30036.50)	26048.64 (21624.84, 30396.42)	0.01 (0.01 to 0.01)	＜0.01		218.16 (132.26, 333.19)	218.80 (133.21, 333.37)	0.01 (0.01 to 0.01)	＜0.01
Poland	26396.59 (22151.45, 30760.18)	26378.01 (21894.90, 30712.33)	-0.01 (-0.01 to -0.00)	＜0.01		221.80 (135.10, 340.89)	222.18 (135.26, 343.12)	0.00 (0.00 to 0.01)	＜0.01
Portugal	24006.96 (19710.37, 28533.11)	23224.99 (18748.14, 28024.72)	-0.10 (-0.11 to -0.10)	＜0.01		200.10 (121.22, 303.39)	193.45 (114.60, 293.32)	-0.11 (-0.12 to -0.10)	＜0.01
Principality of Monaco	23501.82 (19119.81, 28163.08)	22862.18 (18360.25, 27532.53)	-0.09 (-0.09 to -0.08)	＜0.01		196.81 (118.42, 297.75)	190.73 (115.91, 294.89)	-0.10 (-0.11 to -0.09)	＜0.01
Puerto Rico	24162.51 (19615.50, 28784.20)	24617.03 (20051.04, 29534.91)	0.06 (0.06 to 0.07)	＜0.01		202.58 (121.46, 312.24)	206.63 (126.21, 320.15)	0.06 (0.05 to 0.07)	＜0.01
Republic of Angola	21825.41 (18050.68, 25791.54)	22342.41 (18362.40, 26537.05)	0.07 (0.07 to 0.08)	＜0.01		180.65 (110.03, 276.13)	185.27 (113.70, 283.41)	0.08 (0.07 to 0.09)	＜0.01
Republic of Benin	20543.31 (16589.12, 24426.25)	19790.85 (15914.02, 23931.54)	-0.13 (-0.14 to -0.12)	＜0.01		169.54 (103.73, 257.69)	164.24 (97.22, 248.30)	-0.11 (-0.12 to -0.10)	＜0.01
Republic of Botswana	22852.03 (18644.98, 27263.82)	23268.50 (18792.94, 27802.10)	0.06 (0.05 to 0.06)	＜0.01		190.40 (115.59, 290.05)	191.90 (116.97, 290.70)	0.03 (0.02 to 0.03)	＜0.01
Republic of Burundi	22503.14 (18504.64, 26348.37)	23588.66 (19682.01, 27576.72)	0.15 (0.14 to 0.15)	＜0.01		187.21 (114.04, 286.36)	196.95 (120.96, 298.05)	0.16 (0.15 to 0.17)	＜0.01
Republic of Cabo Verde	21684.63 (17486.65, 25965.69)	21588.48 (17406.48, 26256.54)	-0.02 (-0.03 to -0.01)	＜0.01		181.36 (110.32, 276.18)	180.36 (110.82, 270.15)	-0.02 (-0.03 to -0.00)	0.019596
Republic of Cameroon	20174.02 (16420.98, 24027.54)	20299.45 (16200.63, 24448.10)	0.02 (0.01 to 0.02)	＜0.01		166.76 (100.60, 253.01)	168.55 (103.02, 255.47)	0.03 (0.02 to 0.04)	＜0.01
Republic of Chad	20611.14 (16931.19, 24311.62)	19844.93 (16219.86, 23873.04)	-0.12 (-0.13 to -0.12)	＜0.01		170.66 (103.01, 259.61)	164.57 (98.03, 248.74)	-0.12 (-0.13 to -0.11)	＜0.01
Republic of C么te d'Ivoire	20746.01 (16890.70, 24517.97)	20496.67 (16329.93, 24679.10)	-0.04 (-0.05 to -0.04)	＜0.01		170.69 (103.19, 259.90)	170.25 (103.76, 260.08)	-0.01 (-0.01 to -0.00)	0.04959
Republic of Djibouti	22688.03 (18648.58, 26551.27)	23302.66 (18943.99, 27654.34)	0.08 (0.08 to 0.09)	＜0.01		189.58 (115.18, 290.07)	194.83 (116.86, 298.84)	0.08 (0.08 to 0.09)	＜0.01
Republic of Equatorial Guinea	21950.45 (17935.33, 25978.20)	22528.57 (18084.29, 27046.99)	0.08 (0.08 to 0.09)	＜0.01		180.18 (109.55, 276.77)	185.91 (111.52, 286.00)	0.10 (0.09 to 0.10)	＜0.01
Republic of Ghana	21187.30 (17286.92, 25262.92)	21124.22 (17101.97, 25364.12)	-0.02 (-0.03 to -0.01)	＜0.01		175.19 (106.79, 265.29)	175.75 (105.76, 265.97)	-0.00 (-0.02 to 0.01)	0.5019
Republic of Guinea	20727.47 (16977.94, 24638.83)	20740.50 (16902.56, 25107.40)	-0.00 (-0.02 to 0.01)	0.80184		171.79 (103.76, 260.87)	172.29 (104.81, 262.62)	0.01 (-0.00 to 0.02)	0.092781
Republic of Guinea-Bissau	20772.12 (17091.96, 24639.74)	20824.33 (16944.69, 24805.73)	0.00 (-0.01 to 0.01)	0.855829		171.80 (102.86, 259.68)	172.82 (103.37, 268.43)	0.01 (0.00 to 0.02)	0.033993
Republic of India	26843.87 (22490.58, 30901.04)	27105.68 (22576.13, 31533.57)	0.03 (0.02 to 0.03)	＜0.01		221.75 (135.37, 336.07)	224.98 (137.47, 343.61)	0.04 (0.03 to 0.05)	＜0.01
Republic of Kenya	23809.77 (19788.09, 27692.01)	25328.65 (21040.47, 29591.82)	0.20 (0.19 to 0.20)	＜0.01		198.64 (121.16, 301.88)	211.18 (129.03, 322.51)	0.19 (0.19 to 0.20)	＜0.01
Republic of Korea	21703.56 (17322.76, 26196.50)	20898.05 (16668.52, 25418.08)	-0.13 (-0.19 to -0.08)	＜0.01		183.02 (109.22, 278.24)	176.62 (106.43, 269.16)	-0.12 (-0.16 to -0.09)	＜0.01
Republic of Liberia	20407.81 (16619.06, 24354.80)	20978.44 (16989.47, 25229.70)	0.08 (0.07 to 0.09)	＜0.01		166.09 (103.80, 255.78)	171.28 (105.86, 259.43)	0.10 (0.09 to 0.11)	＜0.01
Republic of Madagascar	22763.74 (18876.26, 26860.41)	24245.55 (19837.53, 28660.90)	0.20 (0.19 to 0.21)	＜0.01		188.90 (115.01, 284.63)	202.28 (122.75, 310.26)	0.22 (0.21 to 0.22)	＜0.01
Republic of Malawi	21732.70 (17560.36, 25844.37)	23462.14 (19185.97, 27826.52)	0.24 (0.24 to 0.25)	＜0.01		178.55 (109.25, 272.42)	194.85 (118.22, 297.76)	0.28 (0.28 to 0.28)	＜0.01
Republic of Mali	20378.77 (16784.49, 24156.81)	19970.11 (16399.31, 23804.78)	-0.07 (-0.07 to -0.06)	＜0.01		168.57 (102.71, 255.28)	165.38 (100.85, 250.34)	-0.06 (-0.07 to -0.06)	＜0.01
Republic of Mauritius	25043.29 (20479.80, 29591.95)	24727.53 (20053.97, 29557.22)	-0.04 (-0.04 to -0.04)	＜0.01		209.83 (127.05, 323.23)	207.07 (124.44, 316.38)	-0.04 (-0.05 to -0.04)	＜0.01
Republic of Moldova	25223.98 (20851.59, 29447.77)	25255.23 (20419.74, 29817.92)	0.00 (-0.00 to 0.00)	0.19996		211.96 (129.32, 323.30)	212.06 (128.01, 326.26)	-0.00 (-0.01 to 0.00)	0.655869
Republic of Mozambique	22695.14 (18754.62, 26597.60)	23216.88 (18972.76, 27527.42)	0.07 (0.07 to 0.08)	＜0.01		186.56 (112.73, 284.11)	189.58 (116.61, 290.99)	0.05 (0.04 to 0.06)	＜0.01
Republic of Namibia	22618.46 (18557.92, 26959.58)	23184.70 (18965.69, 27434.72)	0.08 (0.08 to 0.08)	＜0.01		188.29 (114.35, 286.39)	192.45 (118.13, 292.41)	0.07 (0.06 to 0.08)	＜0.01
Republic of Nauru	21959.75 (17728.04, 26185.20)	22347.20 (18115.51, 26834.24)	0.06 (0.06 to 0.07)	＜0.01		184.03 (110.85, 282.88)	187.05 (111.75, 283.00)	0.05 (0.04 to 0.06)	＜0.01
Republic of Niue	22845.50 (18404.37, 27456.26)	22720.58 (18402.91, 27449.35)	-0.01 (-0.02 to -0.00)	＜0.01		192.21 (117.14, 292.24)	190.67 (114.14, 290.80)	-0.02 (-0.02 to -0.01)	＜0.01
Republic of Palau	23160.86 (18740.82, 27705.26)	22903.60 (18565.95, 27629.64)	-0.03 (-0.04 to -0.03)	＜0.01		194.69 (119.62, 294.69)	192.42 (117.25, 292.69)	-0.03 (-0.04 to -0.03)	＜0.01
Republic of Rwanda	22112.15 (18313.84, 25986.85)	23795.16 (19466.45, 28299.05)	0.24 (0.23 to 0.24)	＜0.01		184.02 (111.69, 282.10)	198.44 (120.15, 301.48)	0.23 (0.22 to 0.24)	＜0.01
Republic of San Marino	23736.47 (19244.50, 28350.94)	23059.34 (18558.19, 27848.38)	-0.09 (-0.10 to -0.09)	＜0.01		198.72 (121.49, 304.05)	192.25 (116.66, 294.38)	-0.11 (-0.11 to -0.10)	＜0.01
Republic of Senegal	20226.60 (16444.73, 24046.70)	21053.33 (16855.40, 25287.03)	0.12 (0.12 to 0.13)	＜0.01		167.27 (104.19, 252.92)	174.77 (105.43, 263.39)	0.14 (0.13 to 0.15)	＜0.01
Republic of Seychelles	24694.97 (20303.62, 29122.00)	24194.43 (19634.51, 28884.54)	-0.07 (-0.07 to -0.06)	＜0.01		208.48 (127.66, 316.35)	203.71 (122.59, 308.53)	-0.07 (-0.07 to -0.06)	＜0.01
Republic of Sierra Leone	20955.72 (17236.45, 24757.50)	20868.21 (16959.97, 25194.62)	-0.02 (-0.03 to -0.01)	＜0.01		173.65 (103.98, 264.39)	173.40 (105.08, 265.56)	-0.01 (-0.02 to -0.00)	0.012797
Republic of South Africa	24651.50 (20418.00, 29019.73)	24658.83 (20341.08, 29193.23)	-0.01 (-0.01 to -0.00)	0.012398		204.39 (124.09, 312.38)	202.20 (124.40, 310.89)	-0.04 (-0.04 to -0.03)	＜0.01
Republic of South Sudan	21898.07 (17946.30, 25850.10)	22118.15 (18274.47, 25961.02)	0.03 (0.02 to 0.03)	＜0.01		181.05 (111.01, 274.96)	183.48 (112.63, 279.98)	0.03 (0.02 to 0.04)	＜0.01
Republic of Sudan	21118.42 (17300.22, 24999.82)	22201.33 (18076.74, 26580.26)	0.16 (0.16 to 0.17)	＜0.01		174.35 (105.07, 262.58)	183.82 (111.59, 280.37)	0.17 (0.17 to 0.18)	＜0.01
Republic of the Congo	22527.86 (18580.98, 26750.88)	23169.98 (18723.57, 27747.25)	0.09 (0.09 to 0.09)	＜0.01		185.75 (113.55, 280.48)	191.33 (115.01, 289.88)	0.09 (0.09 to 0.10)	＜0.01
Republic of the Gambia	20749.58 (16841.18, 24541.91)	20738.36 (16590.85, 24901.73)	-0.00 (-0.01 to 0.01)	0.735853		171.71 (104.44, 264.38)	171.52 (103.82, 259.15)	-0.01 (-0.02 to 0.00)	0.055189
Republic of the Niger	20093.82 (16523.29, 23644.12)	19560.86 (15925.97, 23296.55)	-0.09 (-0.10 to -0.09)	＜0.01		166.42 (101.60, 249.72)	162.80 (99.21, 249.27)	-0.08 (-0.09 to -0.07)	＜0.01
Republic of Tunisia	22423.32 (18327.05, 26633.78)	22782.32 (18378.97, 27305.03)	0.05 (0.05 to 0.05)	＜0.01		186.74 (110.63, 284.89)	188.56 (114.18, 285.69)	0.03 (0.02 to 0.04)	＜0.01
Republic of Turkey	23085.52 (18711.46, 27441.57)	23073.06 (18743.73, 27843.49)	-0.00 (-0.00 to 0.00)	0.902619		192.17 (116.79, 293.29)	191.64 (118.94, 291.09)	-0.01 (-0.02 to -0.01)	＜0.01
Republic of Uganda	21752.53 (17907.16, 25640.90)	23191.85 (18796.93, 27410.51)	0.21 (0.20 to 0.21)	＜0.01		179.41 (108.87, 269.65)	192.82 (117.83, 295.88)	0.23 (0.22 to 0.24)	＜0.01
Republic of Yemen	20467.02 (16737.38, 24043.48)	22232.48 (18148.14, 26575.28)	0.27 (0.26 to 0.27)	＜0.01		167.10 (100.59, 254.24)	181.90 (109.30, 274.99)	0.28 (0.27 to 0.28)	＜0.01
Republic of Zambia	21650.02 (17705.78, 25561.61)	23105.61 (18750.76, 27454.03)	0.20 (0.19 to 0.21)	＜0.01		179.00 (109.75, 275.15)	191.30 (116.42, 292.34)	0.20 (0.20 to 0.21)	＜0.01
Republic of Zimbabwe	22300.02 (18043.36, 26566.56)	22913.41 (18752.59, 27259.46)	0.08 (0.07 to 0.09)	＜0.01		185.39 (115.42, 287.81)	189.88 (116.02, 284.48)	0.07 (0.07 to 0.08)	＜0.01
Romania	25188.53 (20723.33, 29681.19)	24590.44 (19922.14, 29181.04)	-0.08 (-0.08 to -0.08)	＜0.01		211.58 (127.54, 328.40)	206.79 (126.62, 319.97)	-0.08 (-0.08 to -0.07)	＜0.01
Russian Federation	26446.87 (22123.87, 30861.67)	26179.47 (21815.22, 30504.64)	-0.04 (-0.04 to -0.03)	＜0.01		221.58 (134.79, 339.01)	219.21 (133.78, 337.07)	-0.04 (-0.04 to -0.03)	＜0.01
Saint Kitts and Nevis	24397.30 (19964.21, 28811.35)	24858.84 (20137.28, 29792.66)	0.06 (0.06 to 0.06)	＜0.01		203.32 (122.61, 313.99)	207.88 (125.60, 317.83)	0.07 (0.07 to 0.08)	＜0.01
Saint Lucia	24528.45 (20020.90, 28962.90)	25215.14 (20657.56, 29829.10)	0.09 (0.09 to 0.10)	＜0.01		204.29 (123.06, 313.58)	209.99 (124.79, 316.25)	0.09 (0.09 to 0.10)	＜0.01
Saint Vincent and the Grenadines	24813.85 (20426.35, 29357.75)	24896.39 (20383.13, 29579.88)	0.01 (0.01 to 0.01)	＜0.01		207.27 (126.72, 319.13)	207.67 (126.10, 315.80)	0.01 (0.00 to 0.02)	＜0.01
Samoa	23008.76 (18619.04, 27599.00)	22353.43 (18152.88, 26782.56)	-0.09 (-0.10 to -0.09)	＜0.01		193.70 (117.65, 299.35)	187.48 (112.61, 286.28)	-0.11 (-0.11 to -0.10)	＜0.01
Serbia	24957.03 (20541.45, 29370.85)	24826.22 (20224.21, 29548.82)	-0.02 (-0.02 to -0.02)	＜0.01		209.89 (127.64, 323.32)	209.05 (124.76, 318.16)	-0.02 (-0.02 to -0.01)	＜0.01
Singapore	22252.51 (17904.65, 26685.99)	21457.81 (17082.87, 25967.08)	-0.12 (-0.13 to -0.12)	＜0.01		187.99 (113.78, 289.83)	181.73 (106.72, 276.43)	-0.12 (-0.13 to -0.11)	＜0.01
Slovakia	24883.48 (20526.20, 29493.86)	24753.68 (20285.98, 29401.11)	-0.02 (-0.02 to -0.02)	＜0.01		209.10 (126.70, 319.20)	208.24 (126.07, 319.62)	-0.02 (-0.02 to -0.01)	＜0.01
Slovenia	25113.40 (20312.71, 29849.69)	24569.82 (19794.46, 29247.58)	-0.07 (-0.07 to -0.07)	＜0.01		211.29 (126.41, 325.90)	207.08 (124.37, 321.35)	-0.06 (-0.07 to -0.06)	＜0.01
Solomon Islands	21686.97 (17826.77, 25637.47)	22553.02 (18390.59, 26886.93)	0.13 (0.12 to 0.14)	＜0.01		181.39 (110.57, 277.37)	188.79 (115.30, 290.53)	0.13 (0.12 to 0.14)	＜0.01
Spain	24149.71 (19580.77, 28735.56)	23494.75 (19011.83, 28316.29)	-0.09 (-0.09 to -0.08)	＜0.01		202.67 (122.88, 312.32)	196.23 (117.03, 296.05)	-0.10 (-0.11 to -0.10)	＜0.01
Sri Lanka	25480.57 (21045.72, 29919.33)	24763.41 (20226.12, 29302.37)	-0.09 (-0.10 to -0.09)	＜0.01		213.64 (128.83, 328.46)	208.31 (125.16, 316.56)	-0.08 (-0.09 to -0.07)	＜0.01
State of Eritrea	22962.82 (19137.14, 26760.13)	23763.96 (19460.55, 27905.36)	0.11 (0.11 to 0.11)	＜0.01		190.42 (116.27, 289.06)	198.46 (119.15, 304.80)	0.13 (0.12 to 0.14)	＜0.01
State of Qatar	21473.69 (17247.30, 25920.98)	22309.48 (17993.70, 27025.78)	0.12 (0.12 to 0.13)	＜0.01		178.27 (109.16, 272.10)	185.03 (113.09, 284.21)	0.12 (0.12 to 0.13)	＜0.01
Sultanate of Oman	21131.76 (17090.70, 25136.49)	22099.04 (17674.20, 27043.33)	0.15 (0.14 to 0.15)	＜0.01		175.63 (106.29, 269.73)	183.70 (110.53, 277.28)	0.15 (0.14 to 0.16)	＜0.01
Suriname	24512.19 (20089.99, 28810.54)	24566.93 (19976.08, 29206.80)	0.01 (0.01 to 0.02)	＜0.01		204.16 (124.91, 311.12)	203.76 (123.47, 310.56)	0.00 (-0.00 to 0.01)	0.319136
Sweden	23445.19 (18975.92, 27932.76)	24011.31 (19486.24, 28752.00)	0.08 (0.07 to 0.08)	＜0.01		196.68 (119.80, 299.47)	200.71 (123.23, 306.41)	0.06 (0.06 to 0.07)	＜0.01
Switzerland	23772.60 (19372.70, 28512.25)	23165.69 (18490.12, 27723.88)	-0.08 (-0.08 to -0.07)	＜0.01		198.05 (120.79, 299.55)	193.07 (116.04, 296.04)	-0.07 (-0.08 to -0.06)	＜0.01
Syrian Arab Republic	21322.29 (17440.59, 25485.08)	22614.95 (18456.54, 27648.07)	0.19 (0.18 to 0.19)	＜0.01		176.82 (107.28, 268.40)	186.73 (113.69, 283.04)	0.17 (0.17 to 0.18)	＜0.01
Taiwan (Province of China)	21627.67 (17217.25, 26395.34)	21515.34 (16986.92, 26488.59)	-0.01 (-0.01 to 0.00)	0.115977		183.14 (110.84, 281.07)	182.16 (110.83, 279.96)	-0.01 (-0.01 to 0.00)	0.20236
Tajikistan	23619.00 (19431.29, 27798.74)	24506.19 (20180.18, 28769.30)	0.12 (0.12 to 0.12)	＜0.01		198.35 (120.22, 301.87)	205.74 (124.18, 319.79)	0.12 (0.11 to 0.12)	＜0.01
Thailand	25665.10 (21090.00, 30267.10)	24810.93 (20346.80, 29742.91)	-0.10 (-0.11 to -0.10)	＜0.01		215.96 (129.10, 334.82)	209.59 (125.58, 322.97)	-0.09 (-0.10 to -0.09)	＜0.01
Timor-Leste	23468.72 (19354.92, 27441.49)	24355.41 (20112.57, 28534.43)	0.12 (0.12 to 0.12)	＜0.01		197.00 (118.11, 301.45)	205.38 (124.63, 309.93)	0.14 (0.13 to 0.14)	＜0.01
Togolese Republic	20968.94 (17164.39, 24890.64)	21225.27 (17269.85, 25460.71)	0.02 (0.01 to 0.03)	＜0.01		173.58 (105.57, 265.65)	176.17 (108.19, 269.96)	0.04 (0.03 to 0.05)	＜0.01
Tokelau	22922.98 (18720.94, 27214.82)	22685.12 (18210.64, 27208.84)	-0.02 (-0.03 to -0.02)	＜0.01		192.52 (116.99, 293.87)	190.21 (114.59, 289.78)	-0.03 (-0.04 to -0.02)	＜0.01
Tonga	20968.65 (16971.33, 24976.52)	21945.57 (17524.63, 26258.11)	0.16 (0.15 to 0.16)	＜0.01		176.07 (106.55, 271.63)	184.33 (112.78, 281.32)	0.15 (0.14 to 0.16)	＜0.01
Trinidad and Tobago	24907.90 (20617.54, 29641.25)	24740.15 (20104.87, 29542.38)	-0.02 (-0.02 to -0.01)	＜0.01		208.10 (125.90, 318.20)	206.39 (123.58, 313.92)	-0.01 (-0.02 to -0.00)	＜0.01
Turkmenistan	23477.67 (19367.05, 27552.53)	23869.43 (19612.67, 28190.80)	0.06 (0.05 to 0.07)	＜0.01		196.83 (120.39, 300.07)	200.88 (120.55, 309.16)	0.07 (0.06 to 0.07)	＜0.01
Tuvalu	21669.39 (17758.38, 25799.98)	22526.60 (18261.83, 26901.43)	0.13 (0.13 to 0.13)	＜0.01		181.93 (109.13, 277.77)	189.28 (114.43, 289.57)	0.13 (0.12 to 0.14)	＜0.01
Ukraine	26627.21 (22141.88, 30999.97)	26897.05 (22339.12, 31437.74)	0.03 (0.03 to 0.03)	＜0.01		223.16 (135.38, 343.38)	225.11 (136.25, 345.15)	0.03 (0.03 to 0.03)	＜0.01
Union of the Comoros	21848.32 (17540.11, 25797.30)	23969.33 (19544.92, 28583.25)	0.29 (0.28 to 0.30)	＜0.01		182.09 (110.46, 276.66)	200.29 (119.13, 306.94)	0.30 (0.29 to 0.31)	＜0.01
United Arab Emirates	21038.14 (16967.41, 25451.84)	21780.41 (17438.78, 26673.51)	0.11 (0.10 to 0.12)	＜0.01		174.50 (104.09, 266.47)	180.45 (108.12, 275.40)	0.11 (0.10 to 0.12)	＜0.01
United Kingdom	24815.68 (20210.56, 29397.05)	24170.38 (19679.42, 28748.98)	-0.08 (-0.09 to -0.08)	＜0.01		206.83 (125.55, 314.53)	201.25 (122.71, 305.80)	-0.09 (-0.09 to -0.09)	＜0.01
United Republic of Tanzania	22041.63 (18246.77, 25978.27)	23119.18 (18821.01, 27450.12)	0.15 (0.14 to 0.15)	＜0.01		180.41 (109.94, 274.62)	192.05 (115.82, 294.86)	0.20 (0.19 to 0.21)	＜0.01
United States of America	20236.93 (16202.01, 24516.90)	23295.02 (18992.75, 27937.00)	0.46 (0.43 to 0.49)	＜0.01		168.80 (102.13, 255.63)	192.50 (117.71, 291.25)	0.42 (0.39 to 0.45)	＜0.01
United States Virgin Islands	23790.88 (19426.53, 28361.10)	24259.43 (19634.54, 29018.70)	0.07 (0.06 to 0.07)	＜0.01		199.39 (119.85, 307.51)	203.03 (122.41, 314.17)	0.07 (0.06 to 0.07)	＜0.01
Uruguay	23684.16 (19278.20, 28032.96)	22988.65 (18543.90, 27494.70)	-0.09 (-0.10 to -0.09)	＜0.01		198.58 (121.70, 307.05)	191.88 (117.02, 290.96)	-0.11 (-0.11 to -0.10)	＜0.01
Uzbekistan	23476.71 (19274.36, 27675.54)	24010.85 (19647.55, 28546.39)	0.08 (0.07 to 0.08)	＜0.01		196.27 (119.21, 299.17)	201.02 (121.30, 305.36)	0.08 (0.07 to 0.08)	＜0.01
Vanuatu	21717.87 (17804.39, 25885.90)	22454.42 (18258.25, 26725.90)	0.12 (0.11 to 0.12)	＜0.01		182.15 (110.24, 277.30)	188.22 (112.05, 283.31)	0.11 (0.11 to 0.12)	＜0.01
Venezuela (Bolivarian Republic of)	24073.47 (19778.59, 28455.87)	24305.31 (19825.83, 28919.38)	0.03 (0.03 to 0.03)	＜0.01		201.73 (122.66, 304.63)	203.60 (123.25, 313.45)	0.03 (0.03 to 0.04)	＜0.01
Viet Nam	25840.07 (21560.95, 30181.32)	25463.44 (20950.54, 29961.23)	-0.05 (-0.05 to -0.05)	＜0.01		217.86 (130.74, 332.21)	215.52 (130.16, 329.39)	-0.03 (-0.04 to -0.03)	＜0.01
