# Supplementary material for: Global, regional, and national burden of premenstrual syndrome from 1990 to 2021 and projections to 2050: an analysis based on the 2021 Global Burden of Disease study
Source: Front Psychiatry. 2025 Dec 1;16:1644774. doi: 10.3389/fpsyt.2025.1644774 (PMC12703365; doi:10.3389/fpsyt.2025.1644774)
Supplement: Supplementary file 2 [file Table2.xlsx]

## Sheet: result
Supplementary Table S2：Global and regional burden trends of PMS
location	Age-standardized prevalence rate					Age-standardized years lived with disability rate
	1990 per 100000(95%UI)	2021 per 100000(95%UI)	AAPC(95%CI)	P-value		1990YLDs per 100000(95%UI)	2021 per 100000(95%UI)	AAPC(95%CI)	P-value
Global	24423.22 (20075.78, 28720.46)	24596.70 (20161.58, 29027.18)	0.02 (0.02 to 0.02)	＜0.01		204.21 (124.38, 311.28)	205.57 (125.21, 313.94)	0.02 (0.02 to 0.02)	＜0.01
High-middle SDI	24626.28 (20198.75, 29098.27)	24046.32 (19586.61, 28630.16)	-0.08 (-0.08 to -0.07)	＜0.01		207.18 (126.46, 316.74)	202.53 (123.40, 311.07)	-0.07 (-0.08 to -0.07)	＜0.01
High SDI	22765.65 (18465.77, 27244.80)	23280.02 (18885.58, 27876.04)	0.07 (0.06 to 0.08)	＜0.01		190.73 (115.83, 288.79)	194.34 (118.23, 294.87)	0.06 (0.05 to 0.07)	＜0.01
Low-middle SDI	25322.93 (21079.66, 29320.82)	25625.29 (21169.33, 30046.30)	0.04 (0.03 to 0.04)	＜0.01		209.89 (127.83, 319.23)	213.07 (129.76, 324.79)	0.05 (0.04 to 0.05)	＜0.01
Low SDI	23154.27 (19242.73, 26928.49)	23700.80 (19585.93, 27797.08)	0.07 (0.07 to 0.07)	＜0.01		191.05 (116.23, 288.58)	196.64 (120.19, 299.21)	0.09 (0.09 to 0.10)	＜0.01
Middle SDI	24937.96 (20561.56, 29268.04)	25036.59 (20563.68, 29525.56)	0.01 (0.01 to 0.02)	＜0.01		209.20 (127.72, 319.99)	209.96 (128.21, 321.38)	0.01 (0.01 to 0.01)	＜0.01
Andean Latin America	23693.01 (19451.25, 27957.26)	24365.59 (19990.00, 28938.76)	0.09 (0.09 to 0.10)	＜0.01		198.23 (119.10, 303.37)	204.05 (124.46, 309.02)	0.09 (0.09 to 0.10)	＜0.01
Australasia	23731.67 (19177.62, 28400.44)	23024.03 (18576.18, 27560.16)	-0.09 (-0.10 to -0.08)	＜0.01		197.20 (120.68, 302.12)	191.54 (117.23, 288.46)	-0.08 (-0.09 to -0.07)	＜0.01
Caribbean	24518.68 (20157.73, 28891.47)	24634.75 (20156.53, 29117.93)	0.02 (0.02 to 0.02)	＜0.01		204.45 (125.57, 313.63)	205.17 (125.57, 314.97)	0.01 (0.01 to 0.02)	＜0.01
Central Asia	23982.39 (19663.86, 28297.38)	24147.27 (19772.92, 28573.65)	0.03 (0.02 to 0.03)	＜0.01		201.28 (122.52, 305.88)	202.69 (122.61, 308.34)	0.03 (0.02 to 0.03)	＜0.01
Central Europe	25436.79 (20957.02, 29906.70)	25289.57 (20753.17, 29828.21)	-0.02 (-0.02 to -0.02)	＜0.01		213.82 (130.27, 329.16)	212.83 (130.68, 327.11)	-0.02 (-0.02 to -0.01)	＜0.01
Central Latin America	24710.24 (20501.09, 28873.57)	25272.47 (20894.05, 29658.12)	0.08 (0.07 to 0.08)	＜0.01		206.97 (126.59, 315.72)	211.35 (128.99, 323.26)	0.07 (0.07 to 0.07)	＜0.01
Central Sub-Saharan Africa	21943.24 (18003.34, 25839.17)	22613.80 (18547.55, 26759.26)	0.10 (0.09 to 0.10)	＜0.01		179.90 (110.14, 274.27)	187.14 (115.35, 282.75)	0.12 (0.11 to 0.13)	＜0.01
East Asia	23962.66 (19575.92, 28523.82)	23476.75 (19033.78, 28010.01)	-0.06 (-0.08 to -0.05)	＜0.01		202.60 (123.37, 310.28)	199.42 (121.74, 307.63)	-0.05 (-0.06 to -0.04)	＜0.01
Eastern Europe	26353.45 (22027.15, 30765.14)	26218.27 (21825.02, 30619.42)	-0.02 (-0.02 to -0.01)	＜0.01		220.87 (134.35, 339.03)	219.55 (133.99, 337.24)	-0.02 (-0.02 to -0.02)	＜0.01
Eastern Sub-Saharan Africa	22781.77 (18894.52, 26567.69)	23970.89 (19697.31, 28164.19)	0.16 (0.15 to 0.17)	＜0.01		188.53 (114.36, 285.51)	199.39 (122.41, 304.90)	0.18 (0.17 to 0.18)	＜0.01
High-income Asia Pacific	23399.92 (18882.48, 28059.61)	22948.76 (18544.63, 27623.49)	-0.07 (-0.09 to -0.05)	＜0.01		197.45 (120.01, 299.86)	193.87 (117.91, 295.49)	-0.06 (-0.08 to -0.05)	＜0.01
High-income North America	20564.14 (16483.73, 24862.77)	23284.14 (18935.91, 27903.03)	0.41 (0.38 to 0.43)	＜0.01		171.58 (103.60, 259.43)	192.64 (117.90, 291.62)	0.37 (0.34 to 0.39)	＜0.01
North Africa and Middle East	21994.69 (17809.27, 26111.21)	22522.03 (18199.72, 26981.92)	0.08 (0.07 to 0.08)	＜0.01		182.42 (110.58, 276.76)	186.46 (113.41, 283.31)	0.07 (0.07 to 0.07)	＜0.01
Oceania	22672.26 (18411.95, 26813.13)	22812.97 (18600.30, 27295.24)	0.03 (0.02 to 0.04)	＜0.01		189.39 (112.70, 288.89)	191.06 (116.42, 292.52)	0.03 (0.03 to 0.04)	＜0.01
South Asia	26662.72 (22343.01, 30658.17)	27122.90 (22514.84, 31500.20)	0.05 (0.04 to 0.05)	＜0.01		220.46 (134.45, 334.40)	225.24 (137.22, 343.74)	0.07 (0.06 to 0.07)	＜0.01
Southeast Asia	26142.09 (21820.22, 30351.76)	25755.06 (21281.98, 30247.87)	-0.05 (-0.05 to -0.04)	＜0.01		220.01 (133.08, 338.06)	217.25 (132.15, 332.09)	-0.04 (-0.04 to -0.03)	＜0.01
Southern Latin America	23554.11 (19226.24, 28137.56)	23104.36 (18757.23, 27573.29)	-0.06 (-0.06 to -0.06)	＜0.01		196.89 (118.67, 299.30)	192.77 (116.71, 296.79)	-0.07 (-0.07 to -0.06)	＜0.01
Southern Sub-Saharan Africa	24045.79 (19749.98, 28374.52)	24162.46 (19810.08, 28637.03)	0.01 (0.00 to 0.01)	＜0.01		199.52 (121.70, 305.27)	198.56 (121.84, 303.77)	-0.02 (-0.02 to -0.01)	＜0.01
Tropical Latin America	26035.26 (21804.10, 30206.35)	25881.87 (21450.42, 30221.46)	-0.02 (-0.02 to -0.01)	＜0.01		216.02 (133.03, 331.81)	214.49 (131.05, 328.06)	-0.02 (-0.03 to -0.02)	＜0.01
Western Europe	24265.84 (19645.67, 28859.45)	23521.60 (18999.54, 28122.64)	-0.10 (-0.11 to -0.10)	＜0.01		202.74 (122.59, 306.85)	196.22 (118.32, 297.78)	-0.10 (-0.11 to -0.10)	＜0.01
Western Sub-Saharan Africa	21120.38 (17230.92, 24963.57)	21152.48 (17128.85, 25283.57)	-0.01 (-0.02 to -0.00)	0.015		174.44 (105.83, 264.20)	175.64 (107.49, 267.21)	0.01 (0.00 to 0.02)	＜0.01
