# Supplementary material for: Global, regional, and national burden of premenstrual syndrome from 1990 to 2021 and projections to 2050: an analysis based on the 2021 Global Burden of Disease study
Source: Front Psychiatry. 2025 Dec 1;16:1644774. doi: 10.3389/fpsyt.2025.1644774 (PMC12703365; doi:10.3389/fpsyt.2025.1644774)
Supplement: Supplementary file 3 [file Table3.xlsx]

## Sheet: Supplementary Table 2
Supplementary Table S3：The projected burden of PMS from 2022 to 2050
year	Age-standardized prevalence number					Age-standardized years lived with disability number
	val	lower_95UI	upper_95UI	Number		val	lower_95UI	upper_95UI	Number
2022	38689.7942533633	38148.2757137513	39231.3127929753	38689.8 (38148.3, 39231.3)		323.099609049937	318.599681204564	327.599536895309	323.1 (318.6, 327.6)
2023	38677.014423409	37839.7605843346	39514.2682624835	38677.0 (37839.8, 39514.3)		322.697921434689	315.800705283647	329.59513758573	322.7 (315.8, 329.6)
2024	38637.0757159447	37421.7667628831	39852.3846690063	38637.1 (37421.8, 39852.4)		322.082231995949	312.11274238746	332.051721604437	322.1 (312.1, 332.1)
2025	38571.3740539861	36917.471999188	40225.2761087842	38571.4 (36917.5, 40225.3)		321.265719415387	307.729214974319	334.802223856455	321.3 (307.7, 334.8)
2026	38476.8740974605	36331.9586528764	40621.7895420447	38476.9 (36332.0, 40621.8)		320.225242485208	302.697667696161	337.752817274256	320.2 (302.7, 337.8)
2027	38356.1883990512	35675.2928244025	41037.1	38356.2 (35675.3, 41037.1)		318.984093487839	297.102466716866	340.865720258812	319.0 (297.1, 340.9)
2028	38207.4852864023	34948.4756654116	41466.4949073931	38207.5 (34948.5, 41466.5)		317.529574063777	290.955436538432	344.103711589123	317.5 (291.0, 344.1)
2029	38036.6459477663	34161.040082871	41912.2518126616	38036.6 (34161.0, 41912.3)		315.909566361746	284.33367426963	347.485458453863	315.9 (284.3, 347.5)
2030	37844.2245688454	33314.5436137497	42373.905523941	37844.2 (33314.5, 42373.9)		314.129702889641	277.251906657712	351.00749912157	314.1 (277.3, 351.0)
2031	37638.4349068544	32418.6627724674	42858.2070412414	37638.4 (32418.7, 42858.2)		312.253775856004	269.786040342474	354.721511369533	312.3 (269.8, 354.7)
2032	37421.3338672133	31475.456145266	43367.2115891607	37421.3 (31475.5, 43367.2)		310.297603029156	261.953329293495	358.641876764817	310.3 (262.0, 358.6)
2033	37199.6978952984	30492.4232865617	43906.9725040351	37199.7 (30492.4, 43907.0)		308.312361031319	253.811871820238	362.813	308.3 (253.8, 362.8)
2034	36975.2340694797	29471.5204474798	44478.9476914796	36975.2 (29471.5, 44478.9)		306.310184824862	245.377504406024	367.243	306.3 (245.4, 367.2)
2035	36750.9695785937	28417.192054277	45084.7471029104	36751.0 (28417.2, 45084.7)		304.313439479164	236.685029623352	371.941849334976	304.3 (236.7, 371.9)
2036	36527.4955506225	27331.3874274458	45723.6036737991	36527.5 (27331.4, 45723.6)		302.325829682259	227.750235287695	376.901424076823	302.3 (227.8, 376.9)
2037	36305.3321308438	26216.8710446935	46393.7932169941	36305.3 (26216.9, 46393.8)		300.351084082871	218.595305274041	382.106862891701	300.4 (218.6, 382.1)
2038	36084.5205071927	25075.7773971362	47093.2636172491	36084.5 (25075.8, 47093.3)		298.389240612997	209.237496679472	387.540984546521	298.4 (209.2, 387.5)
2039	35865.0524071057	23910.3281469335	47819.7766672779	35865.1 (23910.3, 47819.8)		296.440214577245	199.694724949513	393.185704204977	296.4 (199.7, 393.2)
2040	35646.919609979	22722.5241032568	48571.3151167011	35646.9 (22722.5, 48571.3)		294.503921879553	189.983124010791	399.024719748315	294.5 (190.0, 399.0)
2041	35430.1139470183	21514.1761187607	49346.0517752758	35430.1 (21514.2, 49346.1)		292.580279013096	180.11729712076	405.043260905432	292.6 (180.1, 405.0)
2042	35214.6273010429	20286.9313231758	50142.3232789101	35214.6 (20286.9, 50142.3)		290.669203043571	170.110528517759	411.227877569384	290.7 (170.1, 411.2)
2043	35000.4516061558	19042.2951652898	50958.6080470217	35000.5 (19042.3, 50958.6)		288.770611604289	159.974960588578	417.566262619999	288.8 (160.0, 417.6)
2044	34787.5788476024	17781.6498647677	51793.5078304371	34787.6 (17781.6, 51793.5)		286.884422883851	149.721741850701	424.047103917001	286.9 (149.7, 424.0)
2045	34576.0010615579	16506.3	52645.7322608058	34576.0 (16506.3, 52645.7)		285.010555626341	139.361150730476	430.659960522206	285.0 (139.4, 430.7)
2046	34365.7103349545	15217.3347902861	53514.085879623	34365.7 (15217.3, 53514.1)		283.148929121443	128.902699430892	437.395158811994	283.1 (128.9, 437.4)
2047	34156.6988052232	13915.9404054905	54397.4572049558	34156.7 (13915.9, 54397.5)		281.299463207977	118.355221496551	444.243704919403	281.3 (118.4, 444.2)
2048	33948.9586602287	12603.1078488941	55294.8094715633	33949.0 (12603.1, 55294.8)		279.462078264506	107.726946006005	451.197210523008	279.5 (107.7, 451.2)
2049	33742.4821380715	11279.7915296368	56205.1727465063	33742.5 (11279.8, 56205.2)		277.636695215109	97.0255607916751	458.247829638543	277.6 (97.0, 458.2)
2050	33537.2615269794	9946.88587444938	57127.6371795094	33537.3 (9946.9, 57127.6)		275.823235519259	86.258266601918	465.388204436599	275.8 (86.3, 465.4)
